# Supplementary material for: Rare and new cumaceans (Crustacea, Peracarida) from the southern margin of the Cap Ferret Canyon (Bay of Biscay)
Source: Zookeys. 2012 Oct 31;(235):73–85. doi: 10.3897/zookeys.235.4027 (PMC3496920; doi:10.3897/zookeys.235.4027)
Supplement: XML Treatment for Mesolamprops denticulatus [file zookeys.235.4027-treatment1.xml]

<!DOCTYPE tp:taxon-treatment
  PUBLIC "-//TaxonX//DTD Taxonomic Treatment Publishing DTD v0 20100105//EN" "tax-treatment-NSO.dtd">
<tp:taxon-treatment xmlns:tp="http://www.plazi.org/taxpub"><tp:treatment-meta><mixed-citation publication-type="journal"><person-group><name><surname>Corbera</surname><given-names>Jordi</given-names></name></person-group><article-title>Rare and new cumaceans (Crustacea, Peracarida) from the southern margin of the Cap Ferret Canyon (Bay of Biscay)</article-title><source>Zookeys</source><day>31</day><month>10</month><year>2012</year><volume>2012</volume><issue>235</issue><fpage>73</fpage><lpage>85</lpage><pub-id pub-id-type="doi">10.3897/zookeys.235.4027</pub-id></mixed-citation></tp:treatment-meta><tp:nomenclature><tp:taxon-name>
                            <tp:taxon-name-part taxon-name-part-type="genus">Mesolamprops</tp:taxon-name-part>
                            <tp:taxon-name-part taxon-name-part-type="species">denticulatus</tp:taxon-name-part>
                        <object-id xmlns:xlink="http://www.w3.org/1999/xlink" xlink:type="simple">http://species-id.net/wiki/Mesolamprops_denticulatus</object-id>
								</tp:taxon-name><tp:taxon-authority>Ledoyer, 1983</tp:taxon-authority><xref ref-type="fig" rid="F1">Fig. 1C</xref><tp:nomenclature-citation-list><tp:nomenclature-citation><tp:taxon-name>Mesolamprops denticulata</tp:taxon-name><comment> – <xref ref-type="bibr" rid="B19">Ledoyer 1983</xref>, pp. 73–74, fig. 4; <xref ref-type="bibr" rid="B20">Ledoyer 1987</xref>, p. 68, fig. 5.</comment></tp:nomenclature-citation><tp:nomenclature-citation><tp:taxon-name>Mesolamprops</tp:taxon-name><comment> sp. A – <xref ref-type="bibr" rid="B10">Elizalde et al. 1993</xref>, p. 250.</comment></tp:nomenclature-citation><tp:nomenclature-citation><tp:taxon-name>Mesolamprops denticulatus</tp:taxon-name><comment> – <xref ref-type="bibr" rid="B5">Cartes et al. 2003</xref>, p. 749; <xref ref-type="bibr" rid="B25">Shalla and Bishop 2007</xref>, p. 1196.</comment></tp:nomenclature-citation></tp:nomenclature-citation-list></tp:nomenclature><tp:treatment-sec sec-type="Material examined"><title>Material examined.</title><p>Cap Ferret Canyon, Bay of Biscay, ESSAIS I: stn TS01, <named-content xmlns:xlink="http://www.w3.org/1999/xlink" content-type="dwc:verbatimCoordinates" xlink:type="simple">44°33.30'N, 2°08.30'W</named-content>, 346–347 m, 21/04/89, 2 pread. female. ESSAIS II: stn TS04, <named-content xmlns:xlink="http://www.w3.org/1999/xlink" content-type="dwc:verbatimCoordinates" xlink:type="simple">44°34.380'N, 2°10.18'W</named-content>, 484–485 m, 18/05/89, 1 pread. female. ECOFER<!--PageBreak--> I: stn TS05, <named-content xmlns:xlink="http://www.w3.org/1999/xlink" content-type="dwc:verbatimCoordinates" xlink:type="simple">44°35.57'N, 2°11.21'W</named-content>, 522–523 m, 1/07/89, 2 pread. female, 1 pread. male, 1 adult male. J.-C. Sorbe leg.
                        </p></tp:treatment-sec><tp:treatment-sec sec-type="Remarks"><title>Remarks.</title><p><italic><tp:taxon-name>Mesolamprops denticulatus</tp:taxon-name></italic> was described from the Mediterranean Sea by <xref ref-type="bibr" rid="B19">Ledoyer (1983)</xref>, who identified the main diagnostic characteristics of the adult male (the flagellum of antenna 2 extending only to the end of thorax and two pairs of pleopods). Ledoyer also noted the difficulty of distinguishing the females of this species from those of two nearby species, <italic><tp:taxon-name>Hemilamprops normani</tp:taxon-name></italic> Bonnier, 1896 and <!--PageBreak--><italic><tp:taxon-name>Hemilamprops cristatus</tp:taxon-name></italic> (Sars, 1870). Nevertheless, a detailed comparative study of the telson and uropod structures has allowed us to establish the main differences. In <italic><tp:taxon-name>Mesolamprops denticulatus</tp:taxon-name></italic> the telson has only 3–4 pairs of lateral setae (<xref ref-type="fig" rid="F1">Fig. 1A</xref>); it is shorter than in <italic><tp:taxon-name>Hemilamprops</tp:taxon-name></italic>, and the terminal setae scarcely reach the distal end of the uropod peduncle; the central terminal seta is longer than the remaining two. Moreover, during the same developmental stage, <italic><tp:taxon-name>Mesolamprops denticulatus</tp:taxon-name></italic> remains smaller than <italic><tp:taxon-name>Hemilamprops normani</tp:taxon-name></italic>,based on measurements takenin preadult females (carapace length: 1.13 vs 1.93 mm).
                        </p></tp:treatment-sec><tp:treatment-sec sec-type="Distribution"><title>Distribution.</title><p><italic><tp:taxon-name>Mesolamprops denticulatus</tp:taxon-name></italic> was for a long time considered an endemic Mediterranean species until <xref ref-type="bibr" rid="B25">Shalla and Bishop (2007)</xref> reported the presence of this species in the Faeroe-Shetland Channel. In addition, <xref ref-type="bibr" rid="B10">Elizalde et al. (1993)</xref> recorded an undetermined <italic><tp:taxon-name>Mesolamprops</tp:taxon-name></italic> species from the Bay of Biscay, and recently a study of this same material confirmed that this specimens belongs to <italic><tp:taxon-name>Mesolamprops denticulatus</tp:taxon-name></italic> (Corbera and Sorbe in prep.). In the Mediterranean Sea, <italic><tp:taxon-name>Mesolamprops denticulatus</tp:taxon-name></italic> is distributed between depths of 170 and 570 m (<xref ref-type="bibr" rid="B19">Ledoyer 1983</xref>, <xref ref-type="bibr" rid="B20">1987</xref>; <xref ref-type="bibr" rid="B5">Cartes et al. 2003</xref>), which is a bathymetric distribution pattern similar to that the observed in the Faeroe-Shetland Channel (259–753 m), as well as in the Bay of Biscay (346–708 m).
                        </p></tp:treatment-sec><tp:treatment-sec><!--Section generated to contain objects referenced in tp:taxon-treatment.--><fig id="F1" position="float" orientation="portrait"><label>Figure 1.</label><caption><p><italic><tp:taxon-name>Hemilamprops normani</tp:taxon-name></italic> Bonnier, 1896: <bold>A</bold> preadult female, telson and left uropod peduncle <bold>B</bold> manca, telson and right uropod. <italic><tp:taxon-name>Mesolamprops denticulatus</tp:taxon-name></italic> Ledoyer, 1983 <bold>C</bold> preadult female, telson and right uropod. Scale bar: 0.2 mm.</p></caption><graphic xmlns:xlink="http://www.w3.org/1999/xlink" xlink:href="ZooKeys-235-073-g001.jpg" position="float" orientation="portrait" xlink:type="simple"/></fig></tp:treatment-sec><ref-list><ref id="B19"><mixed-citation xmlns:xlink="http://www.w3.org/1999/xlink" xlink:type="simple"><person-group><name name-style="western"><surname>Ledoyer</surname><given-names>M</given-names></name></person-group> (<year>1983</year>)<article-title> Contribution à l’étude de l’écologie de la faune vagile profonde de la Méditerranée nord-occidentale. II: Les cumacés (Crustacea).</article-title><source>Tethys </source><volume>11</volume> (<issue>1</issue>): <fpage>67</fpage>-<lpage>81</lpage>.</mixed-citation></ref><ref id="B20"><mixed-citation xmlns:xlink="http://www.w3.org/1999/xlink" xlink:type="simple"><person-group><name name-style="western"><surname>Ledoyer</surname><given-names>M</given-names></name></person-group> (<year>1987</year>)<article-title> Les Cumaces mediterranees profonds (Crustacea) des campagnes Biomedes I et II et Balgim. Synthese de la distribution bathyale du groupe en Mediterranee occidentale.</article-title><source>Mesogee </source><volume>47</volume>: <fpage>59</fpage>-<lpage>70</lpage>.</mixed-citation></ref><ref id="B10"><mixed-citation xmlns:xlink="http://www.w3.org/1999/xlink" xlink:type="simple"><person-group><name name-style="western"><surname>Elizalde</surname><given-names>M</given-names></name><name name-style="western"><surname>Sorbe</surname><given-names>JC</given-names></name><name name-style="western"><surname>Dauvin</surname><given-names>JC</given-names></name></person-group> (<year>1993</year>)<article-title> Las comunidades suprabentónicas batiales del golfo de Vizcaya (margen sur del cañón de Cap-Ferret): composición faunística y estructura.</article-title><source>Publicaciones Especiales del Instituto Español de Oceanografía </source><volume>11</volume>: <fpage>247</fpage>-<lpage>258</lpage>.</mixed-citation></ref><ref id="B5"><mixed-citation xmlns:xlink="http://www.w3.org/1999/xlink" xlink:type="simple"><person-group><name name-style="western"><surname>Cartes</surname><given-names>J</given-names></name><name name-style="western"><surname>Jaume</surname><given-names>D</given-names></name><name name-style="western"><surname>Madurell</surname><given-names>T</given-names></name></person-group> (<year>2003</year>)<article-title> Local changes in the composition and community structure of suprabenthic peracarid crustaceans on the bathyal Mediterranean: influence of environmental factors.</article-title><source>Marine Biology </source><volume>143</volume> (<issue>4</issue>): <fpage>745</fpage>-<lpage>758</lpage>. doi: <ext-link ext-link-type="uri" xlink:href="http://dx.doi.org/10.1007/s00227-003-1090-z" xlink:type="simple">10.1007/s00227-003-1090-z</ext-link></mixed-citation></ref><ref id="B25"><mixed-citation xmlns:xlink="http://www.w3.org/1999/xlink" xlink:type="simple"><person-group><name name-style="western"><surname>Shalla</surname><given-names>SH</given-names></name><name name-style="western"><surname>Bishop</surname><given-names>JDD</given-names></name></person-group> (<year>2007</year>)<article-title> Lampropidae (Crustacea: Cumacea) from the deep north-east Atlantic and the North Sea, with two new species of Hemilamprops and Mesolamprops.</article-title><source>Journal of the Marine Biological Association of the United Kingdom </source><volume>87</volume> (<issue>5</issue>): <fpage>1191</fpage>-<lpage>1200</lpage>. doi: <ext-link ext-link-type="uri" xlink:href="http://dx.doi.org/10.1017/S0025315407055063" xlink:type="simple">10.1017/S0025315407055063</ext-link></mixed-citation></ref></ref-list></tp:taxon-treatment>
