# Supplementary material for: Rare and new cumaceans (Crustacea, Peracarida) from the southern margin of the Cap Ferret Canyon (Bay of Biscay)
Source: Zookeys. 2012 Oct 31;(235):73–85. doi: 10.3897/zookeys.235.4027 (PMC3496920; doi:10.3897/zookeys.235.4027)
Supplement: XML Treatment for Hemilamprops normani [file zookeys.235.4027-treatment2.xml]

<!DOCTYPE tp:taxon-treatment
  PUBLIC "-//TaxonX//DTD Taxonomic Treatment Publishing DTD v0 20100105//EN" "tax-treatment-NSO.dtd">
<tp:taxon-treatment xmlns:tp="http://www.plazi.org/taxpub"><tp:treatment-meta><mixed-citation publication-type="journal"><person-group><name><surname>Corbera</surname><given-names>Jordi</given-names></name></person-group><article-title>Rare and new cumaceans (Crustacea, Peracarida) from the southern margin of the Cap Ferret Canyon (Bay of Biscay)</article-title><source>Zookeys</source><day>31</day><month>10</month><year>2012</year><volume>2012</volume><issue>235</issue><fpage>73</fpage><lpage>85</lpage><pub-id pub-id-type="doi">10.3897/zookeys.235.4027</pub-id></mixed-citation></tp:treatment-meta><tp:nomenclature><tp:taxon-name>
                            <tp:taxon-name-part taxon-name-part-type="genus">Hemilamprops</tp:taxon-name-part>
                            <tp:taxon-name-part taxon-name-part-type="species">normani</tp:taxon-name-part>
                        <object-id xmlns:xlink="http://www.w3.org/1999/xlink" xlink:type="simple">http://species-id.net/wiki/Hemilamprops_normani</object-id>
								</tp:taxon-name><tp:taxon-authority>Bonnier, 1896</tp:taxon-authority><xref ref-type="fig" rid="F1">Fig. 1A, B</xref><tp:nomenclature-citation-list><tp:nomenclature-citation><tp:taxon-name>Hemilamprops normani</tp:taxon-name><comment> – <xref ref-type="bibr" rid="B1">Bonnier 1896</xref>, pp. 546–549, pl. 29 fig. 3.</comment></tp:nomenclature-citation><tp:nomenclature-citation><tp:taxon-name>Hemilamprops cristata</tp:taxon-name><comment> – <xref ref-type="bibr" rid="B2">Calman 1905</xref>, p. 41, 49 [nec <italic><tp:taxon-name>Hemilamprops cristata</tp:taxon-name></italic> (Sars, 1870)].</comment></tp:nomenclature-citation></tp:nomenclature-citation-list></tp:nomenclature><tp:treatment-sec sec-type="Material examined"><title>Material examined. </title><p>Cap Ferret Canyon, Bay of Biscay, ESSAIS II: stn TS10, <named-content xmlns:xlink="http://www.w3.org/1999/xlink" content-type="dwc:verbatimCoordinates" xlink:type="simple">44°33.10'N, 2°13.13'W</named-content>, 791–790 m, 18/05/89, 3 mancas, 2 pread. female, 1 ad. male; stn TS11, <named-content xmlns:xlink="http://www.w3.org/1999/xlink" content-type="dwc:verbatimCoordinates" xlink:type="simple">44°32.89'N, 2°14.24’W</named-content>, 923–924 m, 18/05/89, 6 mancas, 2 pread. males; stn TS13, <named-content xmlns:xlink="http://www.w3.org/1999/xlink" content-type="dwc:verbatimCoordinates" xlink:type="simple">44°34.19'N, 2°16.18'W</named-content>, 1097–1099 m, 17/05/89, 4 mancas, 2 imm. males. J.-C. Sorbe leg.
                        </p></tp:treatment-sec><tp:treatment-sec sec-type="Remarks"><title>Remarks.</title><p>Although <xref ref-type="bibr" rid="B2">Calman (1905)</xref> suggested the synonymy between <italic><tp:taxon-name>Hemilamprops cristatus</tp:taxon-name></italic> and <italic><tp:taxon-name>Hemilamprops normani</tp:taxon-name></italic>, other authors (<xref ref-type="bibr" rid="B24">Sars 1900</xref>; <xref ref-type="bibr" rid="B14">Hansen 1920</xref>; <xref ref-type="bibr" rid="B11">Fage 1929</xref>, <xref ref-type="bibr" rid="B12">1940</xref>) consider them as valid species, which is the criterion followed here. It is possible that the presence of <italic><tp:taxon-name>Mesolamprops denticulatus</tp:taxon-name></italic> in the Bay of Biscay, together with the two species of <italic><tp:taxon-name>Hemilamprops</tp:taxon-name></italic>, led to the confusion between these three species. <italic><tp:taxon-name>Hemilamprops normani</tp:taxon-name></italic> can be distinguished from the other two species by its higher number of lateral setae on the telson (6–8). Moreover, the three terminal setae of the telsonof <italic><tp:taxon-name>Hemilamprops cristatus</tp:taxon-name></italic> are of the same length, while in <italic><tp:taxon-name>Hemilamprops normani</tp:taxon-name></italic> the central one is the longest.
                        </p></tp:treatment-sec><tp:treatment-sec sec-type="Distribution"><title>Distribution.</title><p><italic><tp:taxon-name>Hemilamprops normani</tp:taxon-name></italic> is known to inhabit the waters of the Bay of Biscay (<xref ref-type="bibr" rid="B1">Bonnier 1896</xref>; <xref ref-type="bibr" rid="B17">Jones 1985</xref>), the west of Ireland (<xref ref-type="bibr" rid="B2">Calman 1905</xref>), the Azores Islands (<xref ref-type="bibr" rid="B11">Fage 1929</xref>) and the Mediterranean Sea (<xref ref-type="bibr" rid="B12">Fage 1940</xref>; <xref ref-type="bibr" rid="B22">Reyss 1974b</xref>). According to <xref ref-type="bibr" rid="B17">Jones (1985)</xref>, in the Bay of Biscay this species inhabits bottoms between 280 and 3000 m. This wide bathymetric range, however, should not be assumed with complete<!--PageBreak--> certainty, since it is possible that <italic><tp:taxon-name>Hemilamprops normani</tp:taxon-name></italic> has been confused with <italic><tp:taxon-name>Hemilamprops denticulatus</tp:taxon-name></italic>, at least in its most shallow distribution. During this study <italic><tp:taxon-name>Hemilamprops normani</tp:taxon-name></italic> was always collected in waters deeper than 700 m.
                        </p><fig id="F1" position="float" orientation="portrait"><label>Figure 1.</label><caption><p><italic><tp:taxon-name>Hemilamprops normani</tp:taxon-name></italic> Bonnier, 1896: <bold>A</bold> preadult female, telson and left uropod peduncle <bold>B</bold> manca, telson and right uropod. <italic><tp:taxon-name>Mesolamprops denticulatus</tp:taxon-name></italic> Ledoyer, 1983 <bold>C</bold> preadult female, telson and right uropod. Scale bar: 0.2 mm.</p></caption><graphic xmlns:xlink="http://www.w3.org/1999/xlink" xlink:href="ZooKeys-235-073-g001.jpg" position="float" orientation="portrait" xlink:type="simple"/></fig></tp:treatment-sec><ref-list><ref id="B1"><mixed-citation xmlns:xlink="http://www.w3.org/1999/xlink" xlink:type="simple"><person-group><name name-style="western"><surname>Bonnier</surname><given-names>JJ</given-names></name></person-group> (<year>1896</year>)<article-title> Édriophthalmes. Résultats Scientifiques de la Campagne du “Caudan” dans le Golfe de Goscogne, Août-Septembre 1895.</article-title><source>Annales de l’Universitée de Lyon </source><volume>26</volume> (<issue>3</issue>): <fpage>528</fpage>-<lpage>562</lpage>.</mixed-citation></ref><ref id="B2"><mixed-citation xmlns:xlink="http://www.w3.org/1999/xlink" xlink:type="simple"><person-group><name name-style="western"><surname>Calman</surname><given-names>WT</given-names></name></person-group> (<year>1905</year>)<article-title> The marine fauna of the west coast of Ireland. Part IV. Cumacea.</article-title><source>Fishery Ireland Scientific Investigations </source><volume>1</volume>: <fpage>1</fpage>-<lpage>52</lpage>.</mixed-citation></ref><ref id="B24"><mixed-citation xmlns:xlink="http://www.w3.org/1999/xlink" xlink:type="simple"><person-group><name name-style="western"><surname>Sars</surname><given-names>GO</given-names></name></person-group> (<year>1900</year>)<source> An acount of the Crustacea of Norway. Vol. 3.</source><publisher-name>Cumacea. Bergen Museum, Christiania</publisher-name>, <publisher-loc>Oslo</publisher-loc>, <lpage>115</lpage> pp.</mixed-citation></ref><ref id="B14"><mixed-citation xmlns:xlink="http://www.w3.org/1999/xlink" xlink:type="simple"><person-group><name name-style="western"><surname>Hansen</surname><given-names>H</given-names></name></person-group> (<year>1920</year>)<article-title> Cumacea. Crustacea Malacostraca 4.</article-title><source>The Danish Ingolf-Expedition </source><volume>3</volume> (<issue>6</issue>): <fpage>1</fpage>-<lpage>86</lpage>.</mixed-citation></ref><ref id="B11"><mixed-citation xmlns:xlink="http://www.w3.org/1999/xlink" xlink:type="simple"><person-group><name name-style="western"><surname>Fage</surname><given-names>L</given-names></name></person-group> (<year>1929</year>)<article-title> Cumacés et Leptostracés provenants des campagnes scientifiques du Prince Albert 1er de Monaco.</article-title><source>Resultats des Campagnes Scientifiques </source><volume>77</volume>: <fpage>1</fpage>-<lpage>50</lpage>.</mixed-citation></ref><ref id="B12"><mixed-citation xmlns:xlink="http://www.w3.org/1999/xlink" xlink:type="simple"><!--PageBreak--><person-group><name name-style="western"><surname>Fage</surname><given-names>L</given-names></name></person-group> (<year>1940</year>)<article-title> Les Cumacés de la Méditerranée. Remarques systematiques et biologiques.</article-title><source>Bulletin de l’Institute oceanographique, Monaco </source><volume>783</volume>: <fpage>1</fpage>-<lpage>14</lpage>.</mixed-citation></ref><ref id="B17"><mixed-citation xmlns:xlink="http://www.w3.org/1999/xlink" xlink:type="simple"><person-group><name name-style="western"><surname>Jones</surname><given-names>NS</given-names></name></person-group> (<year>1985</year>)<article-title> Distribution of the Cumacea.</article-title> In: <person-group><name name-style="western"><surname>Laubier</surname><given-names>L</given-names></name><name name-style="western"><surname>Monniot</surname><given-names>C</given-names></name></person-group> (<role>Eds</role>) <source>Peuplements profonds du golfe de Gascogne: campagnes BIOGAS, IFREMER, Brest</source>. <fpage>429</fpage>–<lpage>433</lpage>.</mixed-citation></ref><ref id="B22"><mixed-citation xmlns:xlink="http://www.w3.org/1999/xlink" xlink:type="simple"><person-group><name name-style="western"><surname>Reyss</surname><given-names>D</given-names></name></person-group> (<year>1974b</year>)<article-title> Cumacés Résultats scientifiques de la campagne “Polymède II” du NO “Jean Charcot” en Mer Ionienne et en Mer Égée (Avril-Mai 1972).</article-title><source>Crustaceana </source><volume>27</volume> (<issue>2</issue>): <fpage>216</fpage>-<lpage>222</lpage>. doi: <ext-link ext-link-type="uri" xlink:href="http://dx.doi.org/10.1163/156854074X00442" xlink:type="simple">10.1163/156854074X00442</ext-link></mixed-citation></ref></ref-list></tp:taxon-treatment>
