# Supplementary material for: Rare and new cumaceans (Crustacea, Peracarida) from the southern margin of the Cap Ferret Canyon (Bay of Biscay)
Source: Zookeys. 2012 Oct 31;(235):73–85. doi: 10.3897/zookeys.235.4027 (PMC3496920; doi:10.3897/zookeys.235.4027)
Supplement: XML Treatment for Ithyleucon [file zookeys.235.4027-treatment3.xml]

<!DOCTYPE tp:taxon-treatment
  PUBLIC "-//TaxonX//DTD Taxonomic Treatment Publishing DTD v0 20100105//EN" "tax-treatment-NSO.dtd">
<tp:taxon-treatment xmlns:tp="http://www.plazi.org/taxpub"><tp:treatment-meta><mixed-citation publication-type="journal"><person-group><name><surname>Corbera</surname><given-names>Jordi</given-names></name></person-group><article-title>Rare and new cumaceans (Crustacea, Peracarida) from the southern margin of the Cap Ferret Canyon (Bay of Biscay)</article-title><source>Zookeys</source><day>31</day><month>10</month><year>2012</year><volume>2012</volume><issue>235</issue><fpage>73</fpage><lpage>85</lpage><pub-id pub-id-type="doi">10.3897/zookeys.235.4027</pub-id></mixed-citation></tp:treatment-meta><tp:nomenclature><tp:taxon-name>
                            <tp:taxon-name-part taxon-name-part-type="genus">Ithyleucon</tp:taxon-name-part>
                        <object-id xmlns:xlink="http://www.w3.org/1999/xlink" xlink:type="simple">urn:lsid:zoobank.org:act:D9D1A1D7-C6EA-4E26-9C19-7AE5DE138F31</object-id>
								<object-id xmlns:xlink="http://www.w3.org/1999/xlink" xlink:type="simple">http://species-id.net/wiki/Ithyleucon</object-id>
								</tp:taxon-name><tp:taxon-status xmlns:xlink="http://www.w3.org/1999/xlink" xlink:type="simple">gen. n.</tp:taxon-status></tp:nomenclature><tp:treatment-sec sec-type="Diagnosis"><title>Diagnosis.</title><p>Pseudorostrum extending anterodorsally and upturned; antenna 1 geniculate between peduncle article 1 and 2; accessory flagellum longer than main flagellum article 1; female with exopods on maxilliped 3 and pereopods 1–3; male with exopods on maxilliped 3 and pereopods 1–4; pereopod 2 ischium very short; uropod endopod 2-articulate; male with two pairs of pleopods.</p></tp:treatment-sec><tp:treatment-sec sec-type="Remarks"><title>Remarks.</title><p>The shape of the carapace and the position of the pseudorostrum of <italic><tp:taxon-name>Ithyleucon</tp:taxon-name></italic> gen. n. resemble those of <italic><tp:taxon-name>Pseudoleucon</tp:taxon-name></italic> Zimmer, 1903. However, <italic><tp:taxon-name>Ithyleucon</tp:taxon-name></italic> differs from the latter by 1) the size of the uropod endopod, which is longer than the peduncle and of similar length as the exopod (i.e., as long as the peduncle and certainly shorter than the exopod in <italic><tp:taxon-name>Pseudoleucon</tp:taxon-name></italic>) and by 2) the antenna 1 accessory flagellum, which is longer than the main flagellum article 1 (shorter in <italic><tp:taxon-name>Pseudoleucon</tp:taxon-name></italic>). Although these two features, as well as the geniculated antenna 1, are in agreement with the diagnosis of <italic><tp:taxon-name>Bytholeucon</tp:taxon-name></italic> Watling, 1991, the anterolateral corner is strongly angular in this genus and the known males observed up until now have had only one pair of pleopods.
                        </p><p>In addition to these morphological differences, the only two known <italic><tp:taxon-name>Pseudoleucon</tp:taxon-name></italic> species also show divergence in terms of their ecology and biogeography. They inhabit shallow bottoms of the northeastern Pacific and a phylogenetic relationship with the genus described herein seems to be highly unlikely.
                        </p></tp:treatment-sec><tp:treatment-sec sec-type="Etymology"><title>Etymology.</title><p>From the Greek <italic>ithys</italic>, meaning upright, referring to the position of the pseudorostrum, and <italic><tp:taxon-name>Leucon</tp:taxon-name></italic>, the stem genus. Gender masculine.
                        </p></tp:treatment-sec><tp:treatment-sec sec-type="Type species"><title>Type species.</title><p><italic><tp:taxon-name>Ithyleucon sorbei</tp:taxon-name></italic> sp. n.
                        </p></tp:treatment-sec></tp:taxon-treatment>
