# Supplementary material for: Rare and new cumaceans (Crustacea, Peracarida) from the southern margin of the Cap Ferret Canyon (Bay of Biscay)
Source: Zookeys. 2012 Oct 31;(235):73–85. doi: 10.3897/zookeys.235.4027 (PMC3496920; doi:10.3897/zookeys.235.4027)
Supplement: XML Treatment for Ithyleucon sorbei [file zookeys.235.4027-treatment4.xml]

<!DOCTYPE tp:taxon-treatment
  PUBLIC "-//TaxonX//DTD Taxonomic Treatment Publishing DTD v0 20100105//EN" "tax-treatment-NSO.dtd">
<tp:taxon-treatment xmlns:tp="http://www.plazi.org/taxpub"><tp:treatment-meta><mixed-citation publication-type="journal"><person-group><name><surname>Corbera</surname><given-names>Jordi</given-names></name></person-group><article-title>Rare and new cumaceans (Crustacea, Peracarida) from the southern margin of the Cap Ferret Canyon (Bay of Biscay)</article-title><source>Zookeys</source><day>31</day><month>10</month><year>2012</year><volume>2012</volume><issue>235</issue><fpage>73</fpage><lpage>85</lpage><pub-id pub-id-type="doi">10.3897/zookeys.235.4027</pub-id></mixed-citation></tp:treatment-meta><tp:nomenclature><tp:taxon-name>
                            <tp:taxon-name-part taxon-name-part-type="genus">Ithyleucon</tp:taxon-name-part>
                            <tp:taxon-name-part taxon-name-part-type="species">sorbei</tp:taxon-name-part>
                        <object-id xmlns:xlink="http://www.w3.org/1999/xlink" xlink:type="simple">urn:lsid:zoobank.org:act:B29AE99A-81B2-431D-B9DB-221C28671864</object-id>
								<object-id xmlns:xlink="http://www.w3.org/1999/xlink" xlink:type="simple">http://species-id.net/wiki/Ithyleucon_sorbei</object-id>
								</tp:taxon-name><tp:taxon-status xmlns:xlink="http://www.w3.org/1999/xlink" xlink:type="simple">sp. n.</tp:taxon-status><xref ref-type="fig" rid="F2">Figs 2</xref><xref ref-type="fig" rid="F3"/><xref ref-type="fig" rid="F4">4</xref><tp:nomenclature-citation-list><tp:nomenclature-citation><tp:taxon-name>Pseudoleucon</tp:taxon-name><comment> sp. A – <xref ref-type="bibr" rid="B10">Elizalde et al. 1993</xref>, p. 253.</comment></tp:nomenclature-citation></tp:nomenclature-citation-list></tp:nomenclature><tp:treatment-sec sec-type="Material examined"><title>Material examined.</title><p><bold>Holotype:</bold> Cap Ferret Canyon, Bay of Biscay, ESSAIS II, stn TS13, <named-content xmlns:xlink="http://www.w3.org/1999/xlink" content-type="dwc:verbatimCoordinates" xlink:type="simple">44°34.19'N, 2°16.18'W</named-content>, 1097–1099 m, 17/05/89, preadult female (ICMU12101901), Jean-Claude Sorbe leg.
                        </p><p><bold>Paratypes:</bold> Same data as the holotype, 1 preadult female (ICMU12101903), 1 preadult female dissected in two slides (ICMU12101902), 2 preadult males (ICMU12101904 and ICMU12101905); ESSAIS I, stn TS12, <named-content xmlns:xlink="http://www.w3.org/1999/xlink" content-type="dwc:verbatimCoordinates" xlink:type="simple">44°32.30'N, 2°15.10'W</named-content>, 1024–1043 m, 22/04/89 1 immature male (ICMU12101906), Jean-Claude Sorbe leg.
                        </p></tp:treatment-sec><tp:treatment-sec sec-type="Diagnosis"><title>Diagnosis.</title><p>Carapace without ridges, frontal lobe with two teeth and others located posteriorly. Pseudorostral lobes extending anterodorsally, upturned, anterior margin serrate. Antenna 1 geniculate between peduncle articles 1 and 2, accessory flagellum extending beyond the mid-length of main flagellum. Female with exopods on pereopods 1–3; male with exopods on pereopods 1–4. Uropod peduncle shorter than rami; endopod bi-articulate, slightly shorter than exopod. Male with 2 pairs of pleopods.<!--PageBreak--></p></tp:treatment-sec><tp:treatment-sec sec-type="Description"><title>Description.</title><p>Preadult female 3.125 mm total length. Carapace (<xref ref-type="fig" rid="F2">Fig. 2</xref>) slightly longer than a fourth of the total length; frontal lobe with two teeth and others (3–4) positioned posteriorly on the middorsal line. Pseudorostral lobes extending anterodorsally, upturned by an angle of about 90°, anterior margin serrate; antennal notch small, anterolateral angle acute with 0–3 serrations on the lower margin
                        </p><p>Antennula (<xref ref-type="fig" rid="F3">Fig. 3A</xref>), peduncle 3-articulate, geniculate between articles 1 and 2; article 1 longer than the combined lengths of articles 2 and 3; article 2 shorter than article 3; main flagellum 3-articulate, shorter than the last peduncle article, with two aesthetascs and three long simple setae terminally; accessory flagellum longer than the main flagellum of article 1, with three long simple setae positioned terminally.
                        </p><p>Antenna 2 (<xref ref-type="fig" rid="F3">Fig. 3B</xref>) 3-articulate, with two pappose setae on article 1.
                        </p><p><!--PageBreak-->Mandible (<xref ref-type="fig" rid="F3">Fig. 3C</xref>) base truncate, lacina mobilis with three teeth, two simple setae between lacina mobilis and pars molaris.
                        </p><p>Maxillula (<xref ref-type="fig" rid="F3">Fig. 3D</xref>) inner endite with five setae, one simple, three pappose and one bifid; outer endite with cuspidate setae.
                        </p><p>Maxilla (<xref ref-type="fig" rid="F3">Fig. 3E</xref>) with 3 endites; broad endite with 5 simple and several pappose setae terminally; narrow endites not extending beyond the distal margin of broad endite; inner narrow endite with 5 simple setae terminally; outer narrow endite with 4 simple setae terminally.
                        </p><p>Maxilliped 1 (<xref ref-type="fig" rid="F3">Fig. 3F</xref>) reduced with only three articles, dactylus minute.
                        </p><p>Maxilliped 2 (<xref ref-type="fig" rid="F3">Fig. 3G</xref>) basis shorter than rest of appendage, with a pappose seta on distal inner corner; merus with a long seta; carpus longer than merus with several simple setae on inner margin; propodus shorter than carpus, with a pappose seta on distal outer corner and several setae on inner margin; dactylus with two simple setae terminally.
                        </p><p>Maxilliped 3 (<xref ref-type="fig" rid="F4">Fig. 4A</xref>) with well developed exopod, basis longer than rest of appendage, produced distally, with three long pappose setae on distal outer corner and three pappose setae on inner margin; merus with small pappose sete on inner margin and a long pappose seta on distal outer corner; carpus as long as merus, with pappose seta on inner margin and two simple setae on distal outer corner; propodus shorter than carpus with a pappose seta on inner margin; dactylus shorter than propodus.
                        </p><p>Pereopod 1 (<xref ref-type="fig" rid="F4">Fig. 4B</xref>) with well developed exopod, basis shorter than the following three articles combined, with three pappose setae on its inner margin and a longer one on distal corner; ischium with a small simple seta on inner margin; merus half the length of carpus, with small pappose setae; carpus as long as propodus, with short simple setae on both margins and four long simple setae distally; propodus with simple setae on both margins; dactylus shorter than propodus, with five long simple setae terminally and some smaller ones along the margins.
                        </p><p>Pereopod 2 (<xref ref-type="fig" rid="F4">Fig. 4C</xref>) with well-developed exopod, basis as long as rest of appendage, with three pappose setae on inner margin and a long one on distal outer corner; ischium very short; as long as carpus; carpus with simple setae on distal margin; propodus half length of dactylus; dactylus with a simple setae on each margin and four terminally (the longest longer than the article).
                        </p><p>Pereopod 3 (<xref ref-type="fig" rid="F4">Fig. 4D</xref>) with well-developed exopod, basis longer than the rest of appendage, with a simple seta on distal anterior corner; ischium with three simple and a pappose setae on distal corner; merus twice as long as ischium, with a simple seta on distal corner; carpus twice as long as merus, with two long simple setae (distally annulated) on distal corner; propodus longer than half length of carpus with a long simple seta (distally annulated) on distal corner.
                        </p><p>Pereopod 4 (<xref ref-type="fig" rid="F4">Fig. 4E</xref>) basis as long as the rest of appendage, with simple and pappose setae on both margins; ischium with two long simple setae; merus with a simple seta on distal corner; carpus 1.5 times as long as merus, with two simple seta on the margin and two (distally annulated) on distal corner; propodus as long as merus, with a long simple seta (distally annulated) on distal corner.<!--PageBreak-->
                        </p><p>Pereopod 5 (<xref ref-type="fig" rid="F4">Fig. 4F</xref>), basis as long as the three following article combined length; carpus twice as long as merus, with two simple setae (distally annulated) on distal corner; propodus as long as merus, with a long simple seta (distally annulated) on distal corner.
                        </p><p>Uropod peduncle (<xref ref-type="fig" rid="F4">Fig. 4G</xref>) slightly longer than the last pleonite and 0.66 times as long as exopod, with five small cuspidate setae on inner margin. Endopod 2-articulate; article 1, 1.6 times as long as article 2, with 10 cuspidate setae on inner margin; article <!--PageBreak-->2 with six cuspidate setae on inner margin and one terminally. Exopod 2-articulate, slightly longer than endopod; article 2 with simple setae on the outer margin and upper face, five pappose setae on inner margin, and two long simple setae terminally.
                        </p><p>Preadult male 3.63 mm total length (<xref ref-type="fig" rid="F2">Fig. 2B</xref>). Similar in most characteristics—apart from the sexual ones—to the female but with a shorter pseudorostrum, a lower number of teeth on the middorsal line and without antennal notch. However, the pseudorostrum of the immature male (pleopods reduced to a single bud with few terminal simple setae) is long as it is in females (<xref ref-type="fig" rid="F2">Fig. 2C</xref>).
                        </p></tp:treatment-sec><tp:treatment-sec sec-type="Etymology"><title>Etymology.</title><p>The new species is named in honour of Jean-Claude Sorbe (Arcachon, France) in recognition of his extensive work studying suprabenthic communities.</p></tp:treatment-sec><tp:treatment-sec sec-type="Distribution"><title>Distribution.</title><p>Bay of Biscay, N Atlantic between 1024 and 1099 m depth.</p><fig id="F2" position="float" orientation="portrait"><label>Figure 2.</label><caption><p><italic><tp:taxon-name>Ithyleucon sorbei</tp:taxon-name></italic> gen. et sp. n. <bold>A</bold> preadult female holotype (ICMU12101901), whole animal in lateral view <bold>B</bold> preadult male paratype (ICMU12101904) <bold>C</bold> carapace of immature male paratype (ICMU12101906).</p></caption><graphic xmlns:xlink="http://www.w3.org/1999/xlink" xlink:href="ZooKeys-235-073-g002.jpg" position="float" orientation="portrait" xlink:type="simple"/></fig><fig id="F3" position="float" orientation="portrait"><label>Figure 3.</label><caption><p><italic><tp:taxon-name>Ithyleucon sorbei</tp:taxon-name></italic> gen. et sp. n. preadult female paratype (ICMU12101902): <bold>A</bold> antenna 1 <bold>B</bold> antenna 2 <bold>C</bold> left mandible <bold>D</bold> maxilla 1 <bold>E</bold> maxilla 2 <bold>F</bold> maxilliped 1 <bold>G</bold> maxilliped 2.</p></caption><graphic xmlns:xlink="http://www.w3.org/1999/xlink" xlink:href="ZooKeys-235-073-g003.jpg" position="float" orientation="portrait" xlink:type="simple"/></fig><fig id="F4" position="float" orientation="portrait"><label>Figure 4.</label><caption><p><italic><tp:taxon-name>Ithyleucon sorbei</tp:taxon-name></italic> gen. et sp. n. preadult female paratype (ICMU12101902): <bold>A</bold> maxilliped 3 <bold>B</bold> pereopod 1 <bold>C</bold> pereopod 2 <bold>D</bold> pereopod 3 <bold>E</bold> pereopod 4 <bold>F</bold> pereopod 5 <bold>G</bold> uropod.</p></caption><graphic xmlns:xlink="http://www.w3.org/1999/xlink" xlink:href="ZooKeys-235-073-g004.jpg" position="float" orientation="portrait" xlink:type="simple"/></fig></tp:treatment-sec><ref-list><ref id="B10"><mixed-citation xmlns:xlink="http://www.w3.org/1999/xlink" xlink:type="simple"><person-group><name name-style="western"><surname>Elizalde</surname><given-names>M</given-names></name><name name-style="western"><surname>Sorbe</surname><given-names>JC</given-names></name><name name-style="western"><surname>Dauvin</surname><given-names>JC</given-names></name></person-group> (<year>1993</year>)<article-title> Las comunidades suprabentónicas batiales del golfo de Vizcaya (margen sur del cañón de Cap-Ferret): composición faunística y estructura.</article-title><source>Publicaciones Especiales del Instituto Español de Oceanografía </source><volume>11</volume>: <fpage>247</fpage>-<lpage>258</lpage>.</mixed-citation></ref></ref-list></tp:taxon-treatment>
