# Supplementary material for: Rare and new cumaceans (Crustacea, Peracarida) from the southern margin of the Cap Ferret Canyon (Bay of Biscay)
Source: Zookeys. 2012 Oct 31;(235):73–85. doi: 10.3897/zookeys.235.4027 (PMC3496920; doi:10.3897/zookeys.235.4027)
Supplement: XML Treatment for Schizocuma spinoculatum [file zookeys.235.4027-treatment5.xml]

<!DOCTYPE tp:taxon-treatment
  PUBLIC "-//TaxonX//DTD Taxonomic Treatment Publishing DTD v0 20100105//EN" "tax-treatment-NSO.dtd">
<tp:taxon-treatment xmlns:tp="http://www.plazi.org/taxpub"><tp:treatment-meta><mixed-citation publication-type="journal"><person-group><name><surname>Corbera</surname><given-names>Jordi</given-names></name></person-group><article-title>Rare and new cumaceans (Crustacea, Peracarida) from the southern margin of the Cap Ferret Canyon (Bay of Biscay)</article-title><source>Zookeys</source><day>31</day><month>10</month><year>2012</year><volume>2012</volume><issue>235</issue><fpage>73</fpage><lpage>85</lpage><pub-id pub-id-type="doi">10.3897/zookeys.235.4027</pub-id></mixed-citation></tp:treatment-meta><tp:nomenclature><tp:taxon-name>
                            <tp:taxon-name-part taxon-name-part-type="genus">Schizocuma</tp:taxon-name-part>
                            <tp:taxon-name-part taxon-name-part-type="species">spinoculatum</tp:taxon-name-part>
                        <object-id xmlns:xlink="http://www.w3.org/1999/xlink" xlink:type="simple">http://species-id.net/wiki/Schizocuma_spinoculatum</object-id>
								</tp:taxon-name><tp:taxon-authority>(Jones, 1984)</tp:taxon-authority><xref ref-type="fig" rid="F5">Fig. 5</xref><tp:nomenclature-citation-list><tp:nomenclature-citation><tp:taxon-name>Cumella spinoculata</tp:taxon-name><comment> – <xref ref-type="bibr" rid="B16">Jones 1984</xref>, pp. 219–220, fig. 10.</comment></tp:nomenclature-citation><tp:nomenclature-citation><tp:taxon-name>Schizocuma spinoculatum</tp:taxon-name><comment> – <xref ref-type="bibr" rid="B26">Watling 1991</xref>, p. 755.</comment></tp:nomenclature-citation></tp:nomenclature-citation-list></tp:nomenclature><tp:treatment-sec sec-type="Material examined"><title>Material examined.</title><p><italic><tp:taxon-name>Schizocuma spinoculatum</tp:taxon-name></italic>: ESSAIS II, stn TS13, <named-content xmlns:xlink="http://www.w3.org/1999/xlink" content-type="dwc:verbatimCoordinates" xlink:type="simple">44°34.19'N, 2°16.18'W</named-content>, 1097–1099 m, 17/05/89, 7 pread. females, 2 imm. males, 1 ad. male.
                        </p><p><italic><tp:taxon-name>Schizocuma molosa</tp:taxon-name></italic> (Zimmer, 1907): BENTART 06; stn 30, <named-content xmlns:xlink="http://www.w3.org/1999/xlink" content-type="dwc:verbatimCoordinates" xlink:type="simple">69°58'24"S, 87°26'54"W</named-content>, 1798–1799 m, 27/01/2006, 1 ad. male, 1 imm; stn 31, <named-content xmlns:xlink="http://www.w3.org/1999/xlink" content-type="dwc:verbatimCoordinates" xlink:type="simple">69°57'46"S, 87°22'08"W</named-content>, 1395 m, 29/01/2006, 2 imm. females, 1 ad. male; stn 38, <named-content xmlns:xlink="http://www.w3.org/1999/xlink" content-type="dwc:verbatimCoordinates" xlink:type="simple">69°15'11"S, 80°12'11"W</named-content>, 1339–1343 m, 5/02/2006, 1 imm. female.
                        </p></tp:treatment-sec><tp:treatment-sec sec-type="Remarks"><title>Remarks.</title><p>When <xref ref-type="bibr" rid="B16">Jones (1984)</xref> described <italic><tp:taxon-name>Schizocuma spinoculatum</tp:taxon-name></italic>, he had already noted its strong resemblance to <italic><tp:taxon-name>Schizocuma molosa</tp:taxon-name></italic>, but then the latter species was only known by a single partially broken specimen (<xref ref-type="bibr" rid="B27">Zimmer 1907</xref>, <xref ref-type="bibr" rid="B28">1913</xref>). Comparison of the material collected in the Bay of Biscay with those obtained during the Bentart 06 cruise in the Bellingshausen Sea (<xref ref-type="bibr" rid="B6">Corbera et al. 2009</xref>) enabled us to identify differences between the two species. On the tip of pseudorostrum of <italic><tp:taxon-name>Schizocuma molosa</tp:taxon-name></italic> there are a couple of spines (<xref ref-type="fig" rid="F5">Fig. 5C</xref>), one on the upper angle and another just bellow the siphon; the first one is absent in <italic><tp:taxon-name>Schizocuma spinoculatum</tp:taxon-name></italic> (<xref ref-type="fig" rid="F5">Fig. 5A</xref>). The hinder dorsal third of the carapace of <italic><tp:taxon-name>Schizocuma molosa</tp:taxon-name></italic> also has a pair of forward curving spines and long simple setae while <italic><tp:taxon-name>Schizocuma spinoculatum</tp:taxon-name></italic> has only a pair of simple setae. Moreover, the carapace is more elongated in <italic><tp:taxon-name>Schizocuma molosa</tp:taxon-name></italic> than in <italic><tp:taxon-name>Schizocuma spinoculata</tp:taxon-name></italic> (length-height ratio: 1.8 vs 1.5), which is also true of the uropod peduncle (peduncle-endopod length ratio: 1.8–1.9 vs 1.5) (<xref ref-type="fig" rid="F5">Fig. 5B, D</xref>). All of these differences can be observed both in males and in females, which gives support to the validity of both species.<!--PageBreak--><!--PageBreak-->
                        </p><fig id="F5" position="float" orientation="portrait"><label>Figure 5.</label><caption><p><italic><tp:taxon-name>Schizocuma spinoculatum</tp:taxon-name></italic> (Jones, 1984): <bold>A</bold> carapace in lateral view <bold>B</bold> uropod. <italic><tp:taxon-name>Schizocuma molosa</tp:taxon-name></italic> (Zimmer, 1907) from Bellingshausen Sea, Antarctica: <bold>C</bold> carapace in lateral view <bold>D</bold> uropod.</p></caption><graphic xmlns:xlink="http://www.w3.org/1999/xlink" xlink:href="ZooKeys-235-073-g005.jpg" position="float" orientation="portrait" xlink:type="simple"/></fig></tp:treatment-sec><ref-list><ref id="B16"><mixed-citation xmlns:xlink="http://www.w3.org/1999/xlink" xlink:type="simple"><person-group><name name-style="western"><surname>Jones</surname><given-names>NS</given-names></name></person-group> (<year>1984</year>)<article-title> The family Nannastacidae (Crustacea: Cumacea) from the deep Atlantic.</article-title><source>Bulletin of the British Museum (Natural History), Zoology </source><volume>46</volume>: <fpage>207</fpage>-<lpage>289</lpage>.</mixed-citation></ref><ref id="B26"><mixed-citation xmlns:xlink="http://www.w3.org/1999/xlink" xlink:type="simple"><person-group><name name-style="western"><surname>Watling</surname><given-names>L</given-names></name></person-group> (<year>1991</year>)<article-title> Rediagnosis and revision of some Nannastacidae (Crustacea: Cumacea).</article-title><source>Proceedings of the Biological Society of Washington </source><volume>104</volume> (<issue>4</issue>): <fpage>751</fpage>-<lpage>757</lpage>.</mixed-citation></ref><ref id="B27"><mixed-citation xmlns:xlink="http://www.w3.org/1999/xlink" xlink:type="simple"><person-group><name name-style="western"><surname>Zimmer</surname><given-names>C</given-names></name></person-group> (<year>1907</year>)<article-title> Neue Cumacenn von der Deutschen und Schwedischen Südpolar-Expedition aus Familien der Cumiden, Vaunthompsoniiden, Nannastaciden und Lampropiden.</article-title><source>Zoologischer Anzeiger </source><volume>31</volume>: <fpage>367</fpage>-<lpage>374</lpage>.</mixed-citation></ref><ref id="B28"><mixed-citation xmlns:xlink="http://www.w3.org/1999/xlink" xlink:type="simple"><person-group><name name-style="western"><surname>Zimmer</surname><given-names>C</given-names></name></person-group> (<year>1913</year>)<article-title> Die Cumaceen der Deutchen Südpolar-Expedition 1901–03.</article-title><source>Deutsche Südpolar-Expedition (1901–1903)</source><volume>14</volume>(<issue>6</issue>): <fpage>437</fpage>–<lpage>491</lpage>.</mixed-citation></ref><ref id="B6"><mixed-citation xmlns:xlink="http://www.w3.org/1999/xlink" xlink:type="simple"><person-group><name name-style="western"><surname>Corbera</surname><given-names>J</given-names></name><name name-style="western"><surname>San Vicente</surname><given-names>C</given-names></name><name name-style="western"><surname>Sorbe</surname><given-names>J</given-names></name></person-group> (<year>2009</year>)<article-title> Cumaceans (Crustacea) from the Bellingshausen Sea and off the western Antarctic Peninsula: a deep-water link with fauna of the surrounding oceans.</article-title><source>Polar Biology </source><volume>32</volume> (<issue>4</issue>): <fpage>611</fpage>-<lpage>622</lpage>. doi: <ext-link ext-link-type="uri" xlink:href="http://dx.doi.org/10.1007/s00300-008-0561-6" xlink:type="simple">10.1007/s00300-008-0561-6</ext-link></mixed-citation></ref></ref-list></tp:taxon-treatment>
